# Supplementary material for: Identification of hub genes in heart failure by integrated bioinformatics analysis and machine learning
Source: Front Cardiovasc Med. 2024 Jan 5;10:1332287. doi: 10.3389/fcvm.2023.1332287 (PMC10796662; doi:10.3389/fcvm.2023.1332287)
Supplement: Supplementary file 1 [file Datasheet1.xlsx]

## Sheet: GSE116250
id	ventricle	disease	age	gender	Ejection fraction
GSM3219558	left ventricle	non-failing	43	Male	normal
GSM3219559	left ventricle	non-failing	54	Male	normal
GSM3219560	left ventricle	non-failing	41	Female	normal
GSM3219561	left ventricle	non-failing	56	Female	normal
GSM3219562	left ventricle	non-failing	58	Female	normal
GSM3219563	left ventricle	non-failing	60	Male	normal
GSM3219564	left ventricle	non-failing	52	Male	normal
GSM3219565	left ventricle	non-failing	46	Male	normal
GSM3219566	left ventricle	non-failing	60	Male	normal
GSM3219567	left ventricle	non-failing	46	Male	normal
GSM3219568	left ventricle	non-failing	40	Male	normal
GSM3219569	left ventricle	non-failing	54	Male	normal
GSM3219570	left ventricle	non-failing	31	Male	normal
GSM3219571	left ventricle	non-failing	46	Male	normal
GSM3219572	left ventricle	dilated cardiomyopathy	38	Male	preserved
GSM3219573	left ventricle	dilated cardiomyopathy	66	Male	preserved
GSM3219574	left ventricle	dilated cardiomyopathy	26	Male	preserved
GSM3219575	left ventricle	dilated cardiomyopathy	66	Female	preserved
GSM3219576	left ventricle	dilated cardiomyopathy	57	Male	preserved
GSM3219577	left ventricle	dilated cardiomyopathy	59	Female	preserved
GSM3219578	left ventricle	dilated cardiomyopathy	51	Male	preserved
GSM3219579	left ventricle	dilated cardiomyopathy	27	Male	preserved
GSM3219580	left ventricle	dilated cardiomyopathy	47	Male	preserved
GSM3219581	left ventricle	dilated cardiomyopathy	51	Female	preserved
GSM3219582	left ventricle	dilated cardiomyopathy	49	Male	preserved
GSM3219583	left ventricle	dilated cardiomyopathy	29	Male	preserved
GSM3219584	left ventricle	dilated cardiomyopathy	57	Male	preserved
GSM3219585	left ventricle	dilated cardiomyopathy	45	Male	preserved
GSM3219586	left ventricle	dilated cardiomyopathy	52	Male	preserved
GSM3219587	left ventricle	dilated cardiomyopathy	65	Male	preserved
GSM3219588	left ventricle	dilated cardiomyopathy	63	Male	preserved
GSM3219589	left ventricle	dilated cardiomyopathy	39	Male	preserved
GSM3219590	left ventricle	dilated cardiomyopathy	43	Male	preserved
GSM3219591	left ventricle	dilated cardiomyopathy	41	Male	preserved
GSM3219592	left ventricle	dilated cardiomyopathy	20	Male	preserved
GSM3219593	left ventricle	dilated cardiomyopathy	21	Male	preserved
GSM3219594	left ventricle	dilated cardiomyopathy	64	Male	preserved
GSM3219595	left ventricle	dilated cardiomyopathy	59	Male	preserved
GSM3219596	left ventricle	dilated cardiomyopathy	57	Female	preserved
GSM3219597	left ventricle	dilated cardiomyopathy	52	Male	preserved
GSM3219598	left ventricle	dilated cardiomyopathy	65	Male	preserved
GSM3219599	left ventricle	dilated cardiomyopathy	28	Male	preserved
GSM3219600	left ventricle	dilated cardiomyopathy	66	Male	preserved
GSM3219601	left ventricle	dilated cardiomyopathy	46	Female	preserved
GSM3219602	left ventricle	dilated cardiomyopathy	61	Male	preserved
GSM3219603	left ventricle	dilated cardiomyopathy	49	Male	preserved
GSM3219604	left ventricle	dilated cardiomyopathy	55	Male	preserved
GSM3219605	left ventricle	dilated cardiomyopathy	43	Female	preserved
GSM3219606	left ventricle	dilated cardiomyopathy	47	Male	preserved
GSM3219607	left ventricle	dilated cardiomyopathy	44	Male	preserved
GSM3219608	left ventricle	dilated cardiomyopathy	57	Female	preserved
GSM3219609	left ventricle	ischemic cardiomyopathy	63	Male	preserved
GSM3219610	left ventricle	ischemic cardiomyopathy	56	Male	preserved
GSM3219611	left ventricle	ischemic cardiomyopathy	55	Male	preserved
GSM3219612	left ventricle	ischemic cardiomyopathy	49	Male	preserved
GSM3219613	left ventricle	ischemic cardiomyopathy	54	Male	preserved
GSM3219614	left ventricle	ischemic cardiomyopathy	56	Female	preserved
GSM3219615	left ventricle	ischemic cardiomyopathy	60	Female	preserved
GSM3219616	left ventricle	ischemic cardiomyopathy	56	Male	preserved
GSM3219617	left ventricle	ischemic cardiomyopathy	62	Male	preserved
GSM3219618	left ventricle	ischemic cardiomyopathy	49	Male	preserved
GSM3219619	left ventricle	ischemic cardiomyopathy	61	Male	preserved
GSM3219620	left ventricle	ischemic cardiomyopathy	55	Female	preserved
GSM3219621	left ventricle	ischemic cardiomyopathy	58	Male	preserved

## Sheet: GSE120895
id	disease	Ejection fraction
GSM3417936	control	normal
GSM3417937	control	normal
GSM3417938	control	normal
GSM3417939	control	normal
GSM3417940	control	normal
GSM3417941	control	normal
GSM3417942	control	normal
GSM3417943	control	normal
GSM3417944	DCM with LV systolic dysfunction (LVEF < 45 percent) and symptoms of HF	reduced
GSM3417945	DCM with LV systolic dysfunction (LVEF < 45 percent) and symptoms of HF	reduced
GSM3417946	DCM with LV systolic dysfunction (LVEF < 45 percent) and symptoms of HF	reduced
GSM3417947	DCM with LV systolic dysfunction (LVEF < 45 percent) and symptoms of HF	reduced
GSM3417948	DCM with LV systolic dysfunction (LVEF < 45 percent) and symptoms of HF	reduced
GSM3417949	DCM with LV systolic dysfunction (LVEF < 45 percent) and symptoms of HF	reduced
GSM3417950	DCM with LV systolic dysfunction (LVEF < 45 percent) and symptoms of HF	reduced
GSM3417951	DCM with LV systolic dysfunction (LVEF < 45 percent) and symptoms of HF	reduced
GSM3417952	DCM with LV systolic dysfunction (LVEF < 45 percent) and symptoms of HF	reduced
GSM3417953	DCM with LV systolic dysfunction (LVEF < 45 percent) and symptoms of HF	reduced
GSM3417954	DCM with LV systolic dysfunction (LVEF < 45 percent) and symptoms of HF	reduced
GSM3417955	DCM with LV systolic dysfunction (LVEF < 45 percent) and symptoms of HF	reduced
GSM3417956	DCM with LV systolic dysfunction (LVEF < 45 percent) and symptoms of HF	reduced
GSM3417957	DCM with LV systolic dysfunction (LVEF < 45 percent) and symptoms of HF	reduced
GSM3417958	DCM with LV systolic dysfunction (LVEF < 45 percent) and symptoms of HF	reduced
GSM3417959	DCM with LV systolic dysfunction (LVEF < 45 percent) and symptoms of HF	reduced
GSM3417960	DCM with LV systolic dysfunction (LVEF < 45 percent) and symptoms of HF	reduced
GSM3417961	DCM with LV systolic dysfunction (LVEF < 45 percent) and symptoms of HF	reduced
GSM3417962	DCM with LV systolic dysfunction (LVEF < 45 percent) and symptoms of HF	reduced
GSM3417963	DCM with LV systolic dysfunction (LVEF < 45 percent) and symptoms of HF	reduced
GSM3417964	DCM with LV systolic dysfunction (LVEF < 45 percent) and symptoms of HF	reduced
GSM3417965	DCM with LV systolic dysfunction (LVEF < 45 percent) and symptoms of HF	reduced
GSM3417966	DCM with LV systolic dysfunction (LVEF < 45 percent) and symptoms of HF	reduced
GSM3417967	DCM with LV systolic dysfunction (LVEF < 45 percent) and symptoms of HF	reduced
GSM3417968	DCM with LV systolic dysfunction (LVEF < 45 percent) and symptoms of HF	reduced
GSM3417969	DCM with LV systolic dysfunction (LVEF < 45 percent) and symptoms of HF	reduced
GSM3417970	DCM with LV systolic dysfunction (LVEF < 45 percent) and symptoms of HF	reduced
GSM3417971	DCM with LV systolic dysfunction (LVEF < 45 percent) and symptoms of HF	reduced
GSM3417972	DCM with LV systolic dysfunction (LVEF < 45 percent) and symptoms of HF	reduced
GSM3417973	DCM with LV systolic dysfunction (LVEF < 45 percent) and symptoms of HF	reduced
GSM3417974	DCM with LV systolic dysfunction (LVEF < 45 percent) and symptoms of HF	reduced
GSM3417975	DCM with LV systolic dysfunction (LVEF < 45 percent) and symptoms of HF	reduced
GSM3417976	DCM with LV systolic dysfunction (LVEF < 45 percent) and symptoms of HF	reduced
GSM3417977	DCM with LV systolic dysfunction (LVEF < 45 percent) and symptoms of HF	reduced
GSM3417978	DCM with LV systolic dysfunction (LVEF < 45 percent) and symptoms of HF	reduced
GSM3417979	DCM with LV systolic dysfunction (LVEF < 45 percent) and symptoms of HF	reduced
GSM3417980	DCM with LV systolic dysfunction (LVEF < 45 percent) and symptoms of HF	reduced
GSM3417981	DCM with LV systolic dysfunction (LVEF < 45 percent) and symptoms of HF	reduced
GSM3417982	DCM with LV systolic dysfunction (LVEF < 45 percent) and symptoms of HF	reduced
GSM3417983	DCM with LV systolic dysfunction (LVEF < 45 percent) and symptoms of HF	reduced
GSM3417984	DCM with LV systolic dysfunction (LVEF < 45 percent) and symptoms of HF	reduced
GSM3417985	DCM with LV systolic dysfunction (LVEF < 45 percent) and symptoms of HF	reduced
GSM3417986	DCM with LV systolic dysfunction (LVEF < 45 percent) and symptoms of HF	reduced
GSM3417987	DCM with LV systolic dysfunction (LVEF < 45 percent) and symptoms of HF	reduced
GSM3417988	DCM with LV systolic dysfunction (LVEF < 45 percent) and symptoms of HF	reduced
GSM3417989	DCM with LV systolic dysfunction (LVEF < 45 percent) and symptoms of HF	reduced
GSM3417990	DCM with LV systolic dysfunction (LVEF < 45 percent) and symptoms of HF	reduced

## Sheet: GSE59867
id	samples collection	HF progression	Ejection fraction
GSM1448335	on the 1st day of MI (admission)	N/A	preserved
GSM1448336	after 4-6 days of MI (discharge)	N/A	preserved
GSM1448337	1 month after MI	N/A	preserved
GSM1448338	on the 1st day of MI (admission)	N/A	preserved
GSM1448339	after 4-6 days of MI (discharge)	N/A	preserved
GSM1448340	1 month after MI	N/A	preserved
GSM1448341	6 months after MI	N/A	preserved
GSM1448342	on the 1st day of MI (admission)	N/A	preserved
GSM1448343	after 4-6 days of MI (discharge)	N/A	preserved
GSM1448344	1 month after MI	N/A	preserved
GSM1448345	6 months after MI	N/A	preserved
GSM1448346	on the 1st day of MI (admission)	HF	preserved
GSM1448347	after 4-6 days of MI (discharge)	HF	preserved
GSM1448348	1 month after MI	HF	preserved
GSM1448349	6 months after MI	HF	preserved
GSM1448350	on the 1st day of MI (admission)	N/A	preserved
GSM1448351	after 4-6 days of MI (discharge)	N/A	preserved
GSM1448352	on the 1st day of MI (admission)	N/A	preserved
GSM1448353	after 4-6 days of MI (discharge)	N/A	preserved
GSM1448354	1 month after MI	N/A	preserved
GSM1448355	6 months after MI	N/A	preserved
GSM1448356	on the 1st day of MI (admission)	N/A	preserved
GSM1448357	after 4-6 days of MI (discharge)	N/A	preserved
GSM1448358	1 month after MI	N/A	preserved
GSM1448359	6 months after MI	N/A	preserved
GSM1448360	on the 1st day of MI (admission)	N/A	preserved
GSM1448361	after 4-6 days of MI (discharge)	N/A	preserved
GSM1448362	1 month after MI	N/A	preserved
GSM1448363	6 months after MI	N/A	preserved
GSM1448364	on the 1st day of MI (admission)	N/A	preserved
GSM1448365	after 4-6 days of MI (discharge)	N/A	preserved
GSM1448366	1 month after MI	N/A	preserved
GSM1448367	6 months after MI	N/A	preserved
GSM1448368	on the 1st day of MI (admission)	N/A	preserved
GSM1448369	after 4-6 days of MI (discharge)	N/A	preserved
GSM1448370	1 month after MI	N/A	preserved
GSM1448371	on the 1st day of MI (admission)	N/A	preserved
GSM1448372	after 4-6 days of MI (discharge)	N/A	preserved
GSM1448373	1 month after MI	N/A	preserved
GSM1448374	6 months after MI	N/A	preserved
GSM1448375	on the 1st day of MI (admission)	N/A	preserved
GSM1448376	after 4-6 days of MI (discharge)	N/A	preserved
GSM1448377	6 months after MI	N/A	preserved
GSM1448378	on the 1st day of MI (admission)	N/A	preserved
GSM1448379	after 4-6 days of MI (discharge)	N/A	preserved
GSM1448380	on the 1st day of MI (admission)	N/A	preserved
GSM1448381	after 4-6 days of MI (discharge)	N/A	preserved
GSM1448382	1 month after MI	N/A	preserved
GSM1448383	on the 1st day of MI (admission)	N/A	preserved
GSM1448384	after 4-6 days of MI (discharge)	N/A	preserved
GSM1448385	1 month after MI	N/A	preserved
GSM1448386	on the 1st day of MI (admission)	N/A	preserved
GSM1448387	after 4-6 days of MI (discharge)	N/A	preserved
GSM1448388	1 month after MI	N/A	preserved
GSM1448389	on the 1st day of MI (admission)	N/A	preserved
GSM1448390	after 4-6 days of MI (discharge)	N/A	preserved
GSM1448391	on the 1st day of MI (admission)	N/A	preserved
GSM1448392	after 4-6 days of MI (discharge)	N/A	preserved
GSM1448393	1 month after MI	N/A	preserved
GSM1448394	6 months after MI	N/A	preserved
GSM1448395	on the 1st day of MI (admission)	N/A	preserved
GSM1448396	after 4-6 days of MI (discharge)	N/A	preserved
GSM1448397	1 month after MI	N/A	preserved
GSM1448398	on the 1st day of MI (admission)	N/A	preserved
GSM1448399	after 4-6 days of MI (discharge)	N/A	preserved
GSM1448400	1 month after MI	N/A	preserved
GSM1448401	on the 1st day of MI (admission)	N/A	preserved
GSM1448402	after 4-6 days of MI (discharge)	N/A	preserved
GSM1448403	1 month after MI	N/A	preserved
GSM1448404	6 months after MI	N/A	preserved
GSM1448405	on the 1st day of MI (admission)	N/A	preserved
GSM1448406	after 4-6 days of MI (discharge)	N/A	preserved
GSM1448407	1 month after MI	N/A	preserved
GSM1448408	6 months after MI	N/A	preserved
GSM1448409	on the 1st day of MI (admission)	N/A	preserved
GSM1448410	after 4-6 days of MI (discharge)	N/A	preserved
GSM1448411	1 month after MI	N/A	preserved
GSM1448412	6 months after MI	N/A	preserved
GSM1448413	on the 1st day of MI (admission)	N/A	preserved
GSM1448414	after 4-6 days of MI (discharge)	N/A	preserved
GSM1448415	1 month after MI	N/A	preserved
GSM1448416	6 months after MI	N/A	preserved
GSM1448417	on the 1st day of MI (admission)	N/A	preserved
GSM1448418	after 4-6 days of MI (discharge)	N/A	preserved
GSM1448419	1 month after MI	N/A	preserved
GSM1448420	6 months after MI	N/A	preserved
GSM1448421	on the 1st day of MI (admission)	N/A	preserved
GSM1448422	after 4-6 days of MI (discharge)	N/A	preserved
GSM1448423	1 month after MI	N/A	preserved
GSM1448424	6 months after MI	N/A	preserved
GSM1448425	on the 1st day of MI (admission)	HF	preserved
GSM1448426	after 4-6 days of MI (discharge)	HF	preserved
GSM1448427	1 month after MI	HF	preserved
GSM1448428	6 months after MI	HF	preserved
GSM1448429	on the 1st day of MI (admission)	N/A	preserved
GSM1448430	after 4-6 days of MI (discharge)	N/A	preserved
GSM1448431	1 month after MI	N/A	preserved
GSM1448432	6 months after MI	N/A	preserved
GSM1448433	on the 1st day of MI (admission)	N/A	preserved
GSM1448434	after 4-6 days of MI (discharge)	N/A	preserved
GSM1448435	1 month after MI	N/A	preserved
GSM1448436	6 months after MI	N/A	preserved
GSM1448437	on the 1st day of MI (admission)	N/A	preserved
GSM1448438	6 months after MI	N/A	preserved
GSM1448439	on the 1st day of MI (admission)	N/A	preserved
GSM1448440	after 4-6 days of MI (discharge)	N/A	preserved
GSM1448441	1 month after MI	N/A	preserved
GSM1448442	on the 1st day of MI (admission)	HF	preserved
GSM1448443	after 4-6 days of MI (discharge)	HF	preserved
GSM1448444	1 month after MI	HF	preserved
GSM1448445	6 months after MI	N/A	preserved
GSM1448446	on the 1st day of MI (admission)	non-HF	preserved
GSM1448447	after 4-6 days of MI (discharge)	non-HF	preserved
GSM1448448	1 month after MI	non-HF	preserved
GSM1448449	6 months after MI	non-HF	preserved
GSM1448450	on the 1st day of MI (admission)	N/A	preserved
GSM1448451	after 4-6 days of MI (discharge)	N/A	preserved
GSM1448452	on the 1st day of MI (admission)	N/A	preserved
GSM1448453	1 month after MI	N/A	preserved
GSM1448454	6 months after MI	N/A	preserved
GSM1448455	on the 1st day of MI (admission)	HF	preserved
GSM1448456	after 4-6 days of MI (discharge)	HF	preserved
GSM1448457	1 month after MI	HF	preserved
GSM1448458	6 months after MI	HF	preserved
GSM1448459	on the 1st day of MI (admission)	N/A	preserved
GSM1448460	after 4-6 days of MI (discharge)	N/A	preserved
GSM1448461	1 month after MI	N/A	preserved
GSM1448462	6 months after MI	N/A	preserved
GSM1448463	on the 1st day of MI (admission)	non-HF	preserved
GSM1448464	after 4-6 days of MI (discharge)	non-HF	preserved
GSM1448465	1 month after MI	non-HF	preserved
GSM1448466	6 months after MI	non-HF	preserved
GSM1448467	on the 1st day of MI (admission)	N/A	preserved
GSM1448468	on the 1st day of MI (admission)	N/A	preserved
GSM1448469	after 4-6 days of MI (discharge)	N/A	preserved
GSM1448470	1 month after MI	N/A	preserved
GSM1448471	on the 1st day of MI (admission)	N/A	preserved
GSM1448472	after 4-6 days of MI (discharge)	N/A	preserved
GSM1448473	1 month after MI	N/A	preserved
GSM1448474	6 months after MI	N/A	preserved
GSM1448475	on the 1st day of MI (admission)	N/A	preserved
GSM1448476	after 4-6 days of MI (discharge)	N/A	preserved
GSM1448477	1 month after MI	N/A	preserved
GSM1448478	6 months after MI	N/A	preserved
GSM1448479	on the 1st day of MI (admission)	N/A	preserved
GSM1448480	after 4-6 days of MI (discharge)	N/A	preserved
GSM1448481	1 month after MI	N/A	preserved
GSM1448482	6 months after MI	N/A	preserved
GSM1448483	on the 1st day of MI (admission)	N/A	preserved
GSM1448484	after 4-6 days of MI (discharge)	N/A	preserved
GSM1448485	on the 1st day of MI (admission)	N/A	preserved
GSM1448486	after 4-6 days of MI (discharge)	N/A	preserved
GSM1448487	1 month after MI	N/A	preserved
GSM1448488	6 months after MI	N/A	preserved
GSM1448489	on the 1st day of MI (admission)	N/A	preserved
GSM1448490	after 4-6 days of MI (discharge)	N/A	preserved
GSM1448491	1 month after MI	N/A	preserved
GSM1448492	6 months after MI	N/A	preserved
GSM1448493	on the 1st day of MI (admission)	N/A	preserved
GSM1448494	after 4-6 days of MI (discharge)	N/A	preserved
GSM1448495	1 month after MI	N/A	preserved
GSM1448496	6 months after MI	N/A	preserved
GSM1448497	on the 1st day of MI (admission)	N/A	preserved
GSM1448498	after 4-6 days of MI (discharge)	N/A	preserved
GSM1448499	1 month after MI	N/A	preserved
GSM1448500	6 months after MI	N/A	preserved
GSM1448501	on the 1st day of MI (admission)	N/A	preserved
GSM1448502	after 4-6 days of MI (discharge)	N/A	preserved
GSM1448503	1 month after MI	N/A	preserved
GSM1448504	6 months after MI	N/A	preserved
GSM1448505	on the 1st day of MI (admission)	N/A	preserved
GSM1448506	after 4-6 days of MI (discharge)	N/A	preserved
GSM1448507	1 month after MI	N/A	preserved
GSM1448508	on the 1st day of MI (admission)	N/A	preserved
GSM1448509	after 4-6 days of MI (discharge)	N/A	preserved
GSM1448510	1 month after MI	N/A	preserved
GSM1448511	6 months after MI	N/A	preserved
GSM1448512	on the 1st day of MI (admission)	non-HF	preserved
GSM1448513	after 4-6 days of MI (discharge)	non-HF	preserved
GSM1448514	1 month after MI	non-HF	preserved
GSM1448515	6 months after MI	non-HF	preserved
GSM1448516	on the 1st day of MI (admission)	N/A	preserved
GSM1448517	after 4-6 days of MI (discharge)	N/A	preserved
GSM1448518	1 month after MI	N/A	preserved
GSM1448519	on the 1st day of MI (admission)	N/A	preserved
GSM1448520	after 4-6 days of MI (discharge)	N/A	preserved
GSM1448521	1 month after MI	N/A	preserved
GSM1448522	6 months after MI	N/A	preserved
GSM1448523	on the 1st day of MI (admission)	N/A	preserved
GSM1448524	after 4-6 days of MI (discharge)	N/A	preserved
GSM1448525	1 month after MI	N/A	preserved
GSM1448526	on the 1st day of MI (admission)	N/A	preserved
GSM1448527	after 4-6 days of MI (discharge)	N/A	preserved
GSM1448528	1 month after MI	N/A	preserved
GSM1448529	6 months after MI	N/A	preserved
GSM1448530	on the 1st day of MI (admission)	N/A	preserved
GSM1448531	after 4-6 days of MI (discharge)	N/A	preserved
GSM1448532	1 month after MI	N/A	preserved
GSM1448533	6 months after MI	N/A	preserved
GSM1448534	on the 1st day of MI (admission)	N/A	preserved
GSM1448535	after 4-6 days of MI (discharge)	N/A	preserved
GSM1448536	1 month after MI	N/A	preserved
GSM1448537	6 months after MI	N/A	preserved
GSM1448538	on the 1st day of MI (admission)	N/A	preserved
GSM1448539	after 4-6 days of MI (discharge)	N/A	preserved
GSM1448540	1 month after MI	N/A	preserved
GSM1448541	on the 1st day of MI (admission)	N/A	preserved
GSM1448542	after 4-6 days of MI (discharge)	N/A	preserved
GSM1448543	1 month after MI	N/A	preserved
GSM1448544	6 months after MI	N/A	preserved
GSM1448545	on the 1st day of MI (admission)	non-HF	preserved
GSM1448546	1 month after MI	non-HF	preserved
GSM1448547	6 months after MI	non-HF	preserved
GSM1448548	on the 1st day of MI (admission)	N/A	preserved
GSM1448549	after 4-6 days of MI (discharge)	N/A	preserved
GSM1448550	1 month after MI	N/A	preserved
GSM1448551	6 months after MI	N/A	preserved
GSM1448552	on the 1st day of MI (admission)	N/A	preserved
GSM1448553	after 4-6 days of MI (discharge)	N/A	preserved
GSM1448554	on the 1st day of MI (admission)	non-HF	preserved
GSM1448555	after 4-6 days of MI (discharge)	non-HF	preserved
GSM1448556	1 month after MI	non-HF	preserved
GSM1448557	6 months after MI	non-HF	preserved
GSM1448558	on the 1st day of MI (admission)	non-HF	preserved
GSM1448559	1 month after MI	non-HF	preserved
GSM1448560	6 months after MI	non-HF	preserved
GSM1448561	on the 1st day of MI (admission)	N/A	preserved
GSM1448562	1 month after MI	N/A	preserved
GSM1448563	6 months after MI	N/A	preserved
GSM1448564	on the 1st day of MI (admission)	N/A	preserved
GSM1448565	after 4-6 days of MI (discharge)	N/A	preserved
GSM1448566	1 month after MI	N/A	preserved
GSM1448567	6 months after MI	N/A	preserved
GSM1448568	on the 1st day of MI (admission)	N/A	preserved
GSM1448569	after 4-6 days of MI (discharge)	N/A	preserved
GSM1448570	1 month after MI	N/A	preserved
GSM1448571	6 months after MI	N/A	preserved
GSM1448572	on the 1st day of MI (admission)	N/A	preserved
GSM1448573	after 4-6 days of MI (discharge)	N/A	preserved
GSM1448574	1 month after MI	N/A	preserved
GSM1448575	6 months after MI	N/A	preserved
GSM1448576	on the 1st day of MI (admission)	N/A	preserved
GSM1448577	after 4-6 days of MI (discharge)	N/A	preserved
GSM1448578	1 month after MI	N/A	preserved
GSM1448579	6 months after MI	N/A	preserved
GSM1448580	on the 1st day of MI (admission)	N/A	preserved
GSM1448581	after 4-6 days of MI (discharge)	N/A	preserved
GSM1448582	1 month after MI	N/A	preserved
GSM1448583	6 months after MI	N/A	preserved
GSM1448584	on the 1st day of MI (admission)	N/A	preserved
GSM1448585	after 4-6 days of MI (discharge)	N/A	preserved
GSM1448586	1 month after MI	N/A	preserved
GSM1448587	on the 1st day of MI (admission)	N/A	preserved
GSM1448588	after 4-6 days of MI (discharge)	N/A	preserved
GSM1448589	1 month after MI	N/A	preserved
GSM1448590	on the 1st day of MI (admission)	N/A	preserved
GSM1448591	after 4-6 days of MI (discharge)	N/A	preserved
GSM1448592	1 month after MI	N/A	preserved
GSM1448593	6 months after MI	N/A	preserved
GSM1448594	on the 1st day of MI (admission)	N/A	preserved
GSM1448595	after 4-6 days of MI (discharge)	N/A	preserved
GSM1448596	1 month after MI	N/A	preserved
GSM1448597	6 months after MI	N/A	preserved
GSM1448598	on the 1st day of MI (admission)	N/A	preserved
GSM1448599	after 4-6 days of MI (discharge)	N/A	preserved
GSM1448600	1 month after MI	N/A	preserved
GSM1448601	6 months after MI	N/A	preserved
GSM1448602	on the 1st day of MI (admission)	N/A	preserved
GSM1448603	after 4-6 days of MI (discharge)	N/A	preserved
GSM1448604	1 month after MI	N/A	preserved
GSM1448605	6 months after MI	N/A	preserved
GSM1448606	on the 1st day of MI (admission)	N/A	preserved
GSM1448607	6 months after MI	N/A	preserved
GSM1448608	on the 1st day of MI (admission)	N/A	preserved
GSM1448609	after 4-6 days of MI (discharge)	N/A	preserved
GSM1448610	1 month after MI	N/A	preserved
GSM1448611	6 months after MI	N/A	preserved
GSM1448612	on the 1st day of MI (admission)	N/A	preserved
GSM1448613	1 month after MI	N/A	preserved
GSM1448614	6 months after MI	N/A	preserved
GSM1448615	on the 1st day of MI (admission)	N/A	preserved
GSM1448616	after 4-6 days of MI (discharge)	N/A	preserved
GSM1448617	1 month after MI	N/A	preserved
GSM1448618	6 months after MI	N/A	preserved
GSM1448619	on the 1st day of MI (admission)	N/A	preserved
GSM1448620	after 4-6 days of MI (discharge)	N/A	preserved
GSM1448621	on the 1st day of MI (admission)	N/A	preserved
GSM1448622	after 4-6 days of MI (discharge)	N/A	preserved
GSM1448623	1 month after MI	N/A	preserved
GSM1448624	6 months after MI	N/A	preserved
GSM1448625	on the 1st day of MI (admission)	N/A	preserved
GSM1448626	after 4-6 days of MI (discharge)	N/A	preserved
GSM1448627	1 month after MI	N/A	preserved
GSM1448628	6 months after MI	N/A	preserved
GSM1448629	on the 1st day of MI (admission)	N/A	preserved
GSM1448630	on the 1st day of MI (admission)	N/A	preserved
GSM1448631	after 4-6 days of MI (discharge)	N/A	preserved
GSM1448632	1 month after MI	N/A	preserved
GSM1448633	6 months after MI	N/A	preserved
GSM1448634	on the 1st day of MI (admission)	N/A	preserved
GSM1448635	after 4-6 days of MI (discharge)	N/A	preserved
GSM1448636	1 month after MI	N/A	preserved
GSM1448637	6 months after MI	N/A	preserved
GSM1448638	on the 1st day of MI (admission)	N/A	preserved
GSM1448639	on the 1st day of MI (admission)	N/A	preserved
GSM1448640	after 4-6 days of MI (discharge)	N/A	preserved
GSM1448641	1 month after MI	N/A	preserved
GSM1448642	on the 1st day of MI (admission)	N/A	preserved
GSM1448643	after 4-6 days of MI (discharge)	N/A	preserved
GSM1448644	1 month after MI	N/A	preserved
GSM1448645	6 months after MI	N/A	preserved
GSM1448646	on the 1st day of MI (admission)	N/A	preserved
GSM1448647	after 4-6 days of MI (discharge)	N/A	preserved
GSM1448648	1 month after MI	N/A	preserved
GSM1448649	6 months after MI	N/A	preserved
GSM1448650	on the 1st day of MI (admission)	N/A	preserved
GSM1448651	after 4-6 days of MI (discharge)	N/A	preserved
GSM1448652	1 month after MI	N/A	preserved
GSM1448653	6 months after MI	N/A	preserved
GSM1448654	on the 1st day of MI (admission)	N/A	preserved
GSM1448655	after 4-6 days of MI (discharge)	N/A	preserved
GSM1448656	1 month after MI	N/A	preserved
GSM1448657	6 months after MI	N/A	preserved
GSM1448658	on the 1st day of MI (admission)	N/A	preserved
GSM1448659	after 4-6 days of MI (discharge)	N/A	preserved
GSM1448660	1 month after MI	N/A	preserved
GSM1448661	6 months after MI	N/A	preserved
GSM1448662	on the 1st day of MI (admission)	HF	preserved
GSM1448663	after 4-6 days of MI (discharge)	HF	preserved
GSM1448664	1 month after MI	HF	preserved
GSM1448665	6 months after MI	HF	preserved
GSM1448666	on the 1st day of MI (admission)	HF	preserved
GSM1448667	after 4-6 days of MI (discharge)	HF	preserved
GSM1448668	1 month after MI	HF	preserved
GSM1448669	6 months after MI	HF	preserved
GSM1448670	on the 1st day of MI (admission)	N/A	preserved
GSM1448671	after 4-6 days of MI (discharge)	N/A	preserved
GSM1448672	on the 1st day of MI (admission)	non-HF	preserved
GSM1448673	after 4-6 days of MI (discharge)	non-HF	preserved
GSM1448674	1 month after MI	non-HF	preserved
GSM1448675	6 months after MI	non-HF	preserved
GSM1448676	on the 1st day of MI (admission)	non-HF	preserved
GSM1448677	after 4-6 days of MI (discharge)	non-HF	preserved
GSM1448678	1 month after MI	non-HF	preserved
GSM1448679	6 months after MI	non-HF	preserved
GSM1448680	on the 1st day of MI (admission)	N/A	preserved
GSM1448681	after 4-6 days of MI (discharge)	N/A	preserved
GSM1448682	1 month after MI	N/A	preserved
GSM1448683	6 months after MI	N/A	preserved
GSM1448684	on the 1st day of MI (admission)	HF	preserved
GSM1448685	after 4-6 days of MI (discharge)	HF	preserved
GSM1448686	1 month after MI	HF	preserved
GSM1448687	6 months after MI	HF	preserved
GSM1448688	on the 1st day of MI (admission)	N/A	preserved
GSM1448689	after 4-6 days of MI (discharge)	N/A	preserved
GSM1448690	1 month after MI	N/A	preserved
GSM1448691	6 months after MI	N/A	preserved
GSM1448692	on the 1st day of MI (admission)	HF	preserved
GSM1448693	after 4-6 days of MI (discharge)	HF	preserved
GSM1448694	6 months after MI	HF	preserved
GSM1448695	on the 1st day of MI (admission)	N/A	preserved
GSM1448696	after 4-6 days of MI (discharge)	N/A	preserved
GSM1448697	1 month after MI	N/A	preserved
GSM1448698	6 months after MI	N/A	preserved
GSM1448699	on the 1st day of MI (admission)	N/A	preserved
GSM1448700	after 4-6 days of MI (discharge)	N/A	preserved
GSM1448701	6 months after MI	N/A	preserved
GSM1448702	on the 1st day of MI (admission)	N/A	preserved
GSM1448703	after 4-6 days of MI (discharge)	N/A	preserved
GSM1448704	1 month after MI	N/A	preserved
GSM1448705	6 months after MI	N/A	preserved
GSM1448706	on the 1st day of MI (admission)	N/A	preserved
GSM1448707	after 4-6 days of MI (discharge)	N/A	preserved
GSM1448708	1 month after MI	N/A	preserved
GSM1448709	6 months after MI	N/A	preserved
GSM1448710	on the 1st day of MI (admission)	N/A	preserved
GSM1448711	after 4-6 days of MI (discharge)	N/A	preserved
GSM1448712	1 month after MI	N/A	preserved
GSM1448713	6 months after MI	N/A	preserved
GSM1448714	on the 1st day of MI (admission)	HF	preserved
GSM1448715	after 4-6 days of MI (discharge)	HF	preserved
GSM1448716	1 month after MI	HF	preserved
GSM1448717	6 months after MI	HF	preserved
GSM1448718	on the 1st day of MI (admission)	N/A	preserved
GSM1448719	after 4-6 days of MI (discharge)	N/A	preserved
GSM1448720	1 month after MI	N/A	preserved
GSM1448721	6 months after MI	N/A	preserved
GSM1448722	on the 1st day of MI (admission)	N/A	preserved
GSM1448723	after 4-6 days of MI (discharge)	N/A	preserved
GSM1448724	1 month after MI	N/A	preserved
GSM1620759	Control	stable CAD	normal
GSM1620760	Control	stable CAD	normal
GSM1620761	Control	stable CAD	normal
GSM1620762	Control	stable CAD	normal
GSM1620763	Control	stable CAD	normal
GSM1620764	Control	stable CAD	normal
GSM1620765	Control	stable CAD	normal
GSM1620766	Control	stable CAD	normal
GSM1620767	Control	stable CAD	normal
GSM1620768	Control	stable CAD	normal
GSM1620769	Control	stable CAD	normal
GSM1620770	Control	stable CAD	normal
GSM1620771	Control	stable CAD	normal
GSM1620772	Control	stable CAD	normal
GSM1620773	Control	stable CAD	normal
GSM1620774	Control	stable CAD	normal
GSM1620775	Control	stable CAD	normal
GSM1620776	Control	stable CAD	normal
GSM1620777	Control	stable CAD	normal
GSM1620778	Control	stable CAD	normal
GSM1620779	Control	stable CAD	normal
GSM1620780	Control	stable CAD	normal
GSM1620781	Control	stable CAD	normal
GSM1620782	Control	stable CAD	normal
GSM1620783	Control	stable CAD	normal
GSM1620784	Control	stable CAD	normal
GSM1620785	Control	stable CAD	normal
GSM1620786	Control	stable CAD	normal
GSM1620787	Control	stable CAD	normal
GSM1620788	Control	stable CAD	normal
GSM1620789	Control	stable CAD	normal
GSM1620790	Control	stable CAD	normal
GSM1620791	Control	stable CAD	normal
GSM1620792	Control	stable CAD	normal
GSM1620793	Control	stable CAD	normal
GSM1620794	Control	stable CAD	normal
GSM1620795	Control	stable CAD	normal
GSM1620796	Control	stable CAD	normal
GSM1620797	Control	stable CAD	normal
GSM1620798	Control	stable CAD	normal
GSM1620799	Control	stable CAD	normal
GSM1620800	Control	stable CAD	normal
GSM1620801	Control	stable CAD	normal
GSM1620802	Control	stable CAD	normal
GSM1620803	Control	stable CAD	normal
GSM1620804	Control	stable CAD	normal
